# Supplementary material for: Physical Activity and Sedentary Behavior in Relation to Esophageal and Gastric Cancers in the NIH-AARP Cohort
Source: PLoS One. 2013 Dec 19;8(12):e84805. doi: 10.1371/journal.pone.0084805 (PMC3868613; doi:10.1371/journal.pone.0084805)
Supplement: Table S1 — Multivariable Cox proportional hazards regression results of the associations between physical activity and sedentary behavior in relation to esophageal and gastric cancers. LAG ANALYSIS—the first 33% of cancer cases were right-censored at date of cancer diagnosis, as opposed be being counted as an event. (XLS) [file pone.0084805.s001.xls]

## Sheet: TABLE S1
Table S1. Multivariable Cox proportional hazards regression results of the associations between physical activity and sedentary behavior in relation to esophageal and gastric cancers. LAG ANALYSIS—the first 33% of cancer cases were right-censored at date of cancer diagnosis, as opposed be being counted as an event
Variable	Exposure Level	ESCC			EA			GCA			GNCA
		HR (95%CI)	P Value		HR (95%CI)	P Value			P Value		HR (95%CI)	P Value
Baseline Questionnaire
Current daily routine at work	All day sitting	Referent			Referent			Referent			Referent
	Mostly sitting	1.61 (0.76, 3.40)	0.2124		1.00 (0.68, 1.46)	0.9949		1.14 (0.70, 1.86)	0.5999		0.81 (0.51, 1.27)	0.3575
	Walking, minimal lifting	1.26 (0.59, 2.68)	0.5538		0.92 (0.63, 1.34)	0.6479		1.22 (0.75, 1.99)	0.421		0.98 (0.63, 1.53)	0.9401
	Lift light loads, climb stairs	1.03 (0.45, 2.36)	0.9535		1.02 (0.68, 1.54)	0.9111		0.97 (0.56, 1.68)	0.9216		0.65 (0.39, 1.08)	0.0957
	Heavy work	1.33 (0.39, 4.47)	0.6487		0.69 (0.35, 1.37)	0.285		1.86 (0.94, 3.69)	0.0744		1.24 (0.64, 2.43)	0.528
p-trend			0.3455			0.5636			0.5133			0.7401
Strenuous physical activity during last 12 months	Never	Referent			Referent			Referent		Referent
	Rarely	0.86 (0.38, 1.98)	0.7257		0.96 (0.56, 1.66)	0.8876		0.67 (0.38, 1.21)	0.1847		0.92 (0.54, 1.59)	0.774
	1–3 times/month	0.75 (0.31, 1.79)	0.5178		0.99 (0.57, 1.71)	0.9724		0.69 (0.38, 1.24)	0.2129		0.87 (0.50, 1.53)	0.6363
	1–2 times/week	0.85 (0.38, 1.92)	0.7016		1.02 (0.60, 1.72)	0.9492		0.79 (0.46, 1.37)	0.3959		0.83 (0.49, 1.41)	0.4888
	3–4 times/week	1.08 (0.49, 2.37)	0.8514		1.13 (0.68, 1.90)	0.6356		0.77 (0.44, 1.32)	0.335		0.83 (0.49, 1.40)	0.4778
	>5 times/week	1.05 (0.46, 2.37)	0.9112		0.84 (0.49, 1.44)	0.5149		0.75 (0.43, 1.33)	0.3272		0.61 (0.35, 1.07)	0.0843
p-trend			0.3671			0.7975			0.9855			0.0462
Typical physical activity and sports during ages 15–18 years	Never	Referent			Referent			Referent		Referent
	Rarely	0.59 (0.16, 2.16)	0.4266		0.82 (0.32, 2.14)	0.6891	0.315	0.53 (0.21, 1.33)	0.1732		0.73 (0.33, 1.59)	0.4225
	1-3 times/month	0.76 (0.21, 2.79)	0.6818		1.27 (0.50, 3.25)	0.6125	0.499	0.69 (0.27, 1.71)	0.4194		0.85 (0.38, 1.88)	0.678
	1-2 times/week	0.80 (0.24, 2.68)	0.7144		0.87 (0.35, 2.16)	0.7559	0.346	0.42 (0.17, 1.02)	0.0549		0.76 (0.36, 1.60)	0.4666
	3-4 times/week	0.58 (0.17, 1.92)	0.3697		0.96 (0.39, 2.36)	0.9305	0.391	0.47 (0.20, 1.10)	0.082		0.57 (0.27, 1.19)	0.1309
	>5 times/week	0.62 (0.19, 2.02)	0.4305		0.71 (0.29, 1.73)	0.4447	0.289	0.62 (0.27, 1.41)	0.2515		0.57 (0.28, 1.18)	0.1304
p-trend			0.0189			0.0189			0.6654			0.018
Risk Factor Questionnaire
Typical recreational moderate-vigorous physical activity during ages 15–18 years	Never	Referent			Referent			Referent		Referent
	<1 hour/week	0.74 (0.19, 2.98)	0.6757		1.11 (0.50, 2.45)	0.7966		0.63 (0.24, 1.64)	0.3412		0.94 (0.49, 1.79)	0.8473
	1-3 hours/week	1.43 (0.56, 3.64)	0.4529		1.47 (0.80, 2.68)	0.2149		0.68 (0.34, 1.36)	0.2724		0.69 (0.40, 1.17)	0.1682
	4-7 hours/week	1.28 (0.51, 3.25)	0.5985		1.66 (0.93, 2.96)	0.0887		1.00 (0.53, 1.86)	0.9898		0.71 (0.42, 1.18)	0.1851
	>7 hours/week	1.15 (0.48, 2.77)	0.7512		1.32 (0.76, 2.31)	0.3256		1.07 (0.60, 1.89)	0.8301		0.55 (0.34, 0.89)	0.0154
p-trend			0.7906			0.493			0.203			0.0088
Typical recreational moderate-vigorous physical activity during ages 19–29 years	Never	Referent			Referent			Referent		Referent
	<1 hour/week	1.76 (0.58, 5.39)	0.3212		1.27 (0.64, 2.51)	0.501		0.59 (0.24, 1.49)	0.2651		0.55 (0.28, 1.10)	0.089
	1-3 hours/week	1.12 (0.40, 3.12)	0.8305		1.38 (0.78, 2.45)	0.2706		1.02 (0.54, 1.95)	0.9457		0.61 (0.36, 1.02)	0.0572
	4-7 hours/week	1.33 (0.50, 3.55)	0.5645		1.67 (0.96, 2.90)	0.0693		1.33 (0.72, 2.45)	0.3591		0.55 (0.33, 0.91)	0.0198
	>7 hours/week	1.46 (0.57, 3.78)	0.4345		1.19 (0.68, 2.07)	0.5446		0.99 (0.54, 1.82)	0.9641		0.61 (0.38, 0.97)	0.0383
p-trend			0.5615			0.7462			0.5043			0.1244
Typical recreational moderate-vigorous physical activity during ages 35–39 years	Never	Referent			Referent			Referent		Referent
	<1 hour/week	1.26 (0.34, 4.70)	0.7306		0.88 (0.49, 1.60)	0.6808		0.95 (0.47, 1.93)	0.8922		0.50 (0.26, 0.97)	0.0391
	1-3 hours/week	2.28 (0.79, 6.60)	0.1299		1.19 (0.74, 1.90)	0.4817		1.04 (0.58, 1.86)	0.9052		0.68 (0.42, 1.10)	0.1136
	4-7 hours/week	1.85 (0.63, 5.41)	0.2616		1.12 (0.70, 1.80)	0.6384		1.29 (0.73, 2.26)	0.3799		0.55 (0.34, 0.91)	0.0189
	>7 hours/week	2.17 (0.75, 6.26)	0.1521		1.11 (0.68, 1.79)	0.6819		0.92 (0.50, 1.67)	0.776		0.68 (0.42, 1.10)	0.1158
p-trend			0.1739			0.5458			0.89			0.2648
Typical recreational moderate-vigorous physical activity in the last ten-years	Never	Referent			Referent			Referent		Referent
	<1 hour/week	1.29 (0.56, 3.00)	0.5525		1.21 (0.72, 2.02)	0.4725		1.22 (0.68, 2.17)	0.5087		0.87 (0.47, 1.59)	0.6454
	1-3 hours/week	0.83 (0.39, 1.79)	0.63		1.24 (0.81, 1.91)	0.3287		1.07 (0.65, 1.76)	0.7982		0.96 (0.59, 1.55)	0.8701
	4-7 hours/week	1.10 (0.53, 2.29)	0.7891		1.32 (0.85, 2.04)	0.2128		1.12 (0.68, 1.85)	0.6644		0.88 (0.54, 1.43)	0.5966
	>7 hours/week	1.08 (0.51, 2.24)	0.8679		1.47 (0.95, 2.28)	0.0854		0.81 (0.47, 1.41)	0.457		0.88 (0.54, 1.45)	0.62
p-trend			0.9108			0.0842			0.4506			0.6273
Typical number of hours per day watching TV during last 12 months	<1 hour/day	Referent			Referent			Referent		Referent
	1-2 hours/day	1.63 (0.49, 5.45)	0.4295		0.66 (0.39, 1.12)	0.122		0.81 (0.38, 1.75)	0.5948		0.97 (0.47, 1.99)	0.9282
	3-4 hours/day	1.44 (0.43, 4.75)	0.553		0.55 (0.33, 0.91)	0.0212		1.02 (0.49, 2.13)	0.9676		0.93 (0.46, 1.88)	0.8408
	5-6 hours/day	1.58 (0.44, 5.61)	0.4817		0.56 (0.32, 0.98)	0.044		0.87 (0.39, 1.97)	0.7447		0.93 (0.43, 2.00)	0.854
	>7 hours/day	0.88 (0.17, 4.54)	0.8801		0.48 (0.22, 1.04)	0.0615		0.70 (0.25, 1.97)	0.4932		0.67 (0.24, 1.83)	0.4302
p-trend			0.7841			0.0464			0.8401			0.4975
Typical number of hours per day sitting during last 12 months	<3 hours/day	Referent			Referent			Referent		Referent
	3-4 hours/day	1.22 (0.62, 2.40)	0.5668		1.06 (0.72, 1.55)	0.7859		0.67 (0.43, 1.03)	0.0662		1.01 (0.67, 1.53)	0.9496
	5-6 hours/day	1.20 (0.61, 2.39)	0.596		1.24 (0.85, 1.81)	0.2622		0.68 (0.44, 1.05)	0.0812		0.83 (0.54, 1.29)	0.4111
	7-8 hours/day	1.03 (0.45, 2.37)	0.9459		1.17 (0.76, 1.83)	0.48		0.58 (0.33, 1.01)	0.052		0.92 (0.54, 1.56)	0.757
	>9 hours/day	1.49 (0.61, 3.66)	0.3842		0.67 (0.36, 1.26)	0.2125		0.73 (0.39, 1.36)	0.3181		0.68 (0.33, 1.42)	0.3055
p-trend			0.6127			0.8421			0.1354			0.264
All models adjusted for age, sex, race, education, smoking, alcohol intake, fruit and vegetable intake, and self-reported health
Risk factor questionnaire models additionally adjusted for aspirin use, ibuprofen use, and antacid use
