# Supplementary material for: Physical Activity and Sedentary Behavior in Relation to Esophageal and Gastric Cancers in the NIH-AARP Cohort
Source: PLoS One. 2013 Dec 19;8(12):e84805. doi: 10.1371/journal.pone.0084805 (PMC3868613; doi:10.1371/journal.pone.0084805)
Supplement: Table S3 — Multivariable Cox proportional hazards regression results of the associations between physical activity and sedentary behavior in relation to esophageal and gastric cancers—mutually adjusted models. (XLS) [file pone.0084805.s003.xls]

## Sheet: TABLE S3
Table S3. Multivariable Cox proportional hazards regression results of the associations between physical activity and sedentary behavior in relation to esophageal and gastric cancers—mutually adjusted models
Variable	Exposure Level	ESCC			EA			GCA			GNCA
		HR (95%CI)	P Value		HR (95%CI)	P Value		HR (95%CI)	P Value		HR (95%CI)	P Value
Baseline Questionnaire
Current daily routine at worka	All day sitting	Referent			Referent			Referent			Referent
	Mostly sitting	1.12 (0.66, 1.92)	0.68		0.89 (0.66, 1.22)	0.48		1.23 (0.83, 1.83)	0.31		0.96 (0.66, 1.39)	0.81
	Walking, minimal lifting	0.94 (0.54, 1.62)	0.82		0.84 (0.61, 1.14)	0.26		1.33 (0.89, 1.98)	0.16		1.10 (0.76, 1.60)	0.61
	Lift light loads, climb stairs	0.75 (0.40, 1.39)	0.36		0.91 (0.65, 1.28)	0.6		1.08 (0.69, 1.69)	0.73		0.76 (0.50, 1.17)	0.21
	Heavy work	0.69 (0.25, 1.92)	0.47		0.62 (0.35, 1.12)	0.12		1.89 (1.07, 3.35)	0.03		1.11 (0.60, 2.04)	0.74
p-trend			0.08			0.32			0.32			0.54
Strenuous physical activity during last 12 monthsb	Never	Referent			Referent			Referent			Referent
	Rarely	0.76 (0.42, 1.37)	0.36		0.84 (0.55, 1.28)	0.41		0.65 (0.41, 1.02)	0.06		0.76 (0.51, 1.14)	0.18
	1–3 times/month	0.63 (0.33, 1.18)	0.15		0.79 (0.51, 1.21)	0.28		0.74 (0.47, 1.16)	0.19		0.65 (0.42, 0.99)	0.04
	1–2 times/week	0.62 (0.34, 1.13)	0.12		0.88 (0.58, 1.32)	0.53		0.69 (0.45, 1.07)	0.1		0.64 (0.43, 0.96)	0.03
	3–4 times/week	0.77 (0.43, 1.38)	0.38		0.90 (0.60, 1.35)	0.61		0.65 (0.43, 1.00)	0.05		0.61 (0.41, 0.91)	0.01
	>5 times/week	0.92 (0.50, 1.68)	0.78		0.78 (0.51, 1.18)	0.24		0.66 (0.42, 1.03)	0.07		0.59 (0.39, 0.90)	0.01
p-trend			0.69			0.68			0.26			0.02
Typical physical activity and sports during ages 15–18 years	Never	Referent			Referent			Referent			Referent
	Rarely	-	-		-	-		-	-		-	-
	1-3 times/month	-	-		-	-		-	-		-	-
	1-2 times/week	-	-		-	-		-	-		-	-
	3-4 times/week	-	-		-	-		-	-		-	-
	>5 times/week	-	-		-	-		-	-		-	-
p-trend			-			-			-			-
Risk Factor Questionnaire
Typical recreational moderate-vigorous physical activity during ages 15–18 yearsc	Never	Referent			Referent			Referent			Referent
	<1 hour/week	0.59 (0.22, 1.56)	0.29		0.77 (0.39, 1.53)	0.46		0.60 (0.26, 1.40)	0.24		0.86 (0.46, 1.61)	0.63
	1-3 hours/week	0.69 (0.32, 1.49)	0.35		0.91 (0.52, 1.59)	0.74		0.70 (0.36, 1.37)	0.3		0.84 (0.49, 1.44)	0.52
	4-7 hours/week	0.53 (0.24, 1.19)	0.12		1.04 (0.60, 1.81)	0.9		0.92 (0.47, 1.76)	0.79		0.79 (0.45, 1.37)	0.4
	>7 hours/week	0.54 (0.24, 1.22)	0.14		1.03 (0.59, 1.79)	0.93		1.22 (0.64, 2.33)	0.56		0.56 (0.32, 0.99)	0.04
p-trend			0.17			0.57			0.07			0.03
Typical recreational moderate-vigorous physical activity during ages 19–29 yearsc	Never	Referent			Referent			Referent			Referent
	<1 hour/week	1.06 (0.35, 3.22)	0.91		1.20 (0.61, 2.34)	0.6		1.13 (0.64, 2.33)	0.77		1.14 (0.58, 2.23)	0.71
	1-3 hours/week	1.23 (0.43, 3.51)	0.7		1.40 (0.73, 2.67)	0.31		1.44 (0.67, 3.06)	0.35		1.11 (0.57, 2.19)	0.75
	4-7 hours/week	0.96 (0.31, 2.94)	0.94		1.61 (0.82, 3.18)	0.17		1.42 (0.64, 3.15)	0.4		1.22 (0.60, 2.52)	0.58
	>7 hours/week	0.99 (0.30, 3.29)	0.99		1.07 (0.52, 2.21)	0.86		0.95 (0.40, 2.24)	0.91		1.24 (0.57, 2.71)	0.59
p-trend			0.82			0.81			0.56			0.58
Typical recreational moderate-vigorous physical activity during ages 35–39 yearsc	Never	Referent			Referent			Referent			Referent
	<1 hour/week	1.61 (0.54, 4.77)	0.39		0.78 (0.45, 1.35)	0.37		0.75 (0.39, 1.42)	0.38		0.63 (0.34, 1.19)	0.15
	1-3 hours/week	2.53 (0.90, 7.10)	0.08		0.80 (0.47, 1.35)	0.4		0.60 (0.32, 1.12)	0.11		0.74 (0.41, 1.34)	0.32
	4-7 hours/week	2.60 (0.86, 7.84)	0.09		0.88 (0.50, 1.53)	0.64		0.71 (0.37, 1.37)	0.3		0.70 (0.37, 1.33)	0.28
	>7 hours/week	3.04 (0.92, 10.00)	0.07		0.84 (0.45, 1.56)	0.58		0.78 (0.38, 1.63)	0.52		0.90 (0.44, 1.82)	0.76
p-trend			0.08			0.98			0.81			0.96
Typical recreational moderate-vigorous physical activity in the last ten-yearsc	Never	Referent			Referent			Referent			Referent
	<1 hour/week	1.09 (0.56, 2.15)	0.8		0.92 (0.59, 1.43)	0.71		1.46 (0.88, 2.43)	0.14		0.86 (0.50, 1.49)	0.6
	1-3 hours/week	0.67 (0.35, 1.26)	0.21		0.94 (0.65, 1.37)	0.75		1.24 (0.78, 1.97)	0.37		1.08 (0.69, 1.69)	0.72
	4-7 hours/week	0.75 (0.39, 1.42)	0.37		1.04 (0.71, 1.53)	0.85		1.22 (0.75, 1.97)	0.42		1.11 (0.70, 1.76)	0.66
	>7 hours/week	0.64 (0.32, 1.29)	0.21		1.03 (0.68, 1.57)	0.88		1.04 (0.61, 1.76)	0.89		0.96 (0.58, 1.59)	0.89
p-trend			0.15			0.79			0.81			0.96
Typical number of hours per day watching TV during last 12 monthsd	<1 hour/day	Referent			Referent			Referent			Referent
	1-2 hours/day	0.99 (0.43, 2.24)	0.97		0.65 (0.42, 1.01)	0.05		0.93 (0.47, 1.83)	0.83		1.05 (0.56, 1.94)	0.88
	3-4 hours/day	0.79 (0.35, 1.78)	0.57		0.55 (0.36, 0.84)	0.01		1.31 (0.68, 2.53)	0.41		1.19 (0.65, 2.17)	0.57
	5-6 hours/day	1.21 (0.52, 2.85)	0.66		0.57 (0.36, 0.92)	0.02		1.23 (0.61, 2.48)	0.57		0.99 (0.51, 1.91)	0.97
	>7 hours/day	0.78 (0.26, 2.32)	0.66		0.55 (0.29, 1.02)	0.06		1.37 (0.61, 3.09)	0.45		0.93 (0.42, 2.09)	0.87
p-trend			0.88			0.09			0.11			0.83
Typical number of hours per day sitting during last 12 monthsd	<3 hours/day	Referent			Referent			Referent			Referent
	3-4 hours/day	0.81 (0.47, 1.39)	0.44		1.06 (0.78, 1.45)	0.7		0.70 (0.49, 1.01)	0.05		1.10 (0.78, 1.56)	0.58
	5-6 hours/day	1.09 (0.66, 1.83)	0.73		1.11 (0.82, 1.51)	0.51		0.79 (0.55, 1.13)	0.19		0.97 (0.67, 1.39)	0.85
	7-8 hours/day	1.02 (0.55, 1.88)	0.95		1.03 (0.71, 1.49)	0.87		0.67 (0.43, 1.05)	0.08		1.04 (0.68, 1.60)	0.86
	>9 hours/day	0.86 (0.39, 1.88)	0.7		0.69 (0.41, 1.15)	0.15		1.00 (0.62, 1.63)	0.99		0.81 (0.45, 1.45)	0.47
p-trend			0.82			0.84			0.63			0.49
a) Adjusted for strenuous physical activity during the last 12 months; b) Adjusted for current daily routine at work; c) RFQ age-specific physical activity variables: each variable mutually adjusted for physical activity during all other time periods; d) Adjusted for typical recreational moderate-vigorous physical activity in the last 10 years
All models adjusted for age, sex, race, education, smoking, alcohol intake, fruit and vegetable intake, and self-reported health
Risk factor questionnaire models additionally adjusted for aspirin use, ibuprofen use, and antacid use
